# Supplementary material for: An Early Diagnostic Tool for Diabetic Peripheral Neuropathy in Rats
Source: PLoS One. 2015 May 18;10(5):e0126892. doi: 10.1371/journal.pone.0126892 (PMC4436028; doi:10.1371/journal.pone.0126892)
Supplement: S1 Dataset — (XLSX) [file pone.0126892.s001.xlsx]

## Sheet: Weight
																Weight
	Prior to diabetes induction					2 weeks after start experiment					4 weeks after start experiment					6 weeks after start experiment					8 weeks after start experiment
	Control animals	Weight (gram)	Diabetes animals	Weight (gram)		Control animals	Weight (gram)	2 wks diabetic animals	Weight (gram)		Control animals	Weight (gram)	4 wks diabetic animals	Weight (gram)		Control animals	Weight (gram)	6wks diabetic animals	Weight (gram)		Control animals	Weight (gram)	8 wks diabetes	Weight (gram)
	C1	137	D15	145		C1	139	D15	141		C1	150	D15	144		C1	155	D15	144		C1	160	D15	148
	C2	152	D16	133		C2	158	D16	143		C2	166	D16	148		C2	168	D16	147		C2	170	D16	154
	C3	133	D17	149		C3	134	D17	139		C3	149	D17	128		C3	150	D17	134		C3	153	D17	130
	C4	137	D18	125		C4	158	D18	149		C4	157	D18	140		C4	160	D18	149		C4	163	D18	148
	C5	138	D19	135		C5	158	D19	127		C5	164	D19	155		C5	165	D19	158		C5	163	D19	157
	C6	143	D20	149		C6	161	D20	135		C6	164	D20	154		C6	173	D20	156		C6	173	D20	160
			D21	143				D21	128				D21	142				D21	148				D21	150
Average		140		139.857	Average		151.333		137.429	Average		158.333		144.429	Average		161.833		148	Average		163.667		149.571

## Sheet: Blood Glucose
Blood glucose
Control animals				STZ induced diabetic animals
Time (weeks) represents time after start experiment
Time	Animal	Glucose		Time	Animal	Glucose
pre-STZ	C1	7.3		pre-STZ	D1	6.8
	C2	8.3			D2	8.6
	C3	8			D3	8.4
	C4	8.1			D4	7.3
	C5	7.4			D5	7.2
	C6	7.4			D6	6.4
Mean		7.75			D7	7.6
				Mean		7.47143
Time	Animal	Glucose
2wk	C1	6.6		Time	Animal	Glucose
	C2	7.3		2wk	D1	30.8
	C3	6.4			D2	33
	C4	8.4			D3	33
	C5	8.7			D4	33.2
	C6	7.2			D5	33
Mean		7.43333			D6	33
					D7	33
Time	Animal	Glucose		Mean		32.7143
4wk	C1	8.4
	C2	7.5		Time	Animal	Glucose
	C3	7.9		4wk	D1	33
	C4	6.7			D2	26.6
	C5	8.6			D3	31.1
	C6	9.3			D4	26.4
Mean		8.06667			D5	33
					D6	28.6
Time	Animal	Glucose			D7	25.2
6wk	C1	8.4		Mean		29.1286
	C2	8.9
	C3	7.6		Time	Animal	Glucose
	C4	6.5		6wk	D8	26.6
	C5	7.3			D9	33
	C6	7.8			D10	32.7
Mean		7.75			D11	19.3
					D12	24.1
Time	Animal	Glucose			D13	33
8wk	C1	7.5			D14	21
	C2	7.8		Mean		27.1
	C3	7.9
	C4	8.6		Time	Animal	Glucose
	C5	9.2		8wk	D15	25
	C6	8.6			D16	33
Mean		8.26667			D17	32.2
					D18	31
					D19	27
					D20	25
					D21	28
				Mean		28.7429

## Sheet: Rewarming rate 
Rewarming rate after cold exposure in control animals
	Average skin temperature of plantar hind paw in control animals n=6 (4 weeks survival after start of the experiment)
Time (sec) after cold exposure	C1	C2	C3	C4	C5	C6	Mean
0	21.056	22.384	21.777	21.796	19.918	22.749	21.6133
30	23.368	24.36	23.928	24.396	21.796	24.951	23.7998
60	23.892	25.397	24.737	25.094	22.53	25.61	24.5433
90	25.165	25.769	25.592	25.272	23.113	25.946	25.1428
120	26.335	26.264	26.3	26.052	23.946	26.264	25.8602
	Average skin temperature of plantar hind paw in control animals n=6 (6 weeks survival after start of the experiment)
Time (sec) after cold exposure	C1	C2	C3	C4	C5	C6	Mean
0	19.827	20.186	20.374	22.053	20.752	21.953	20.8575
30	23.079	22.954	22.265	24.028	22.164	23.645	23.0225
60	24.169	24.186	24.531	24.461	23.942	25.397	24.4477
90	25.971	25.743	24.757	25.639	26.173	26.451	25.789
120	27.072	25.984	25.836	25.962	26.342	26.742	26.323
	Average skin temperature of plantar hind paw in control animals n=6 (4 weeks survival after start of the experiment)
Time (sec) after cold exposure	C1	C2	C3	C4	C5	C6	Mean
0	21.125	21.523	22.005	20.975	21.428	21.854	21.485
30	23.907	23.997	24.185	22.643	23.034	23.053	23.4698
60	24.776	25.075	24.824	24.094	23.508	23.761	24.3397
90	24.998	25.583	26.075	25.254	25.265	24.286	25.2435
120	25.975	27.054	26.763	25.536	26.362	26.845	26.4225
Rewarming rate after cold exposure in diabetic animals at 4, 6, and 8 weeks after induction of diabetes
	Average skin temperature of plantar hind paw in control animals n=7 (4 weeks after induction of diabetes)
Time (sec) after cold exposure	D1	D2	D3	D4	D5	D6	D7	Mean
0	22.072	22.713	20.143	19.316	21.168	21.759	20.982	21.1647
30	24.018	24.683	21.038	20.33	22.877	22.804	21.612	22.4803
60	24.593	25.201	21.242	20.591	23.077	23.222	21.685	22.8016
90	24.862	25.628	21.186	20.703	23.222	23.331	21.925	22.9796
120	25.432	26.035	21.26	20.852	23.422	22.859	22.145	23.1436
	Average skin temperature of plantar hind paw in control animals n=7 (6 weeks after induction of diabetes)
Time (sec) after cold exposure	D8	D9	D10	D11	D12	D13	D14	Mean
0	19.768	22.822	22.292	23.549	21.667	21.92	22.24	22.0369
30	19.956	24.18	23.458	24.27	22.145	23.02	22.68	22.8156
60	20.498	24.88	24.468	23.802	22.859	23.14	23.51	23.3081
90	20.834	25.326	25.094	23.928	23.313	23.42	23.85	23.6807
120	21.112	25.876	24.45	24.324	23.838	23.7	24.12	23.9171
	Average skin temperature of plantar hind paw in control animals n=7 (8 weeks after induction of diabetes)
Time (sec) after cold exposure	D15	D16	D17	D18	D19	D20	D21	Mean
0	21.2	20.293	21.482	19.862	22.09	22	21.25	21.1681
30	21.822	20.964	22.347	20.124	22.53	22.33	21.83	21.7067
60	22.668	21.26	22.913	20.517	22.567	22.38	22.26	22.0807
90	23.168	22.334	23.222	20.685	22.676	22.56	22.61	22.465
120	23.458	22.64	23.3	20.945	23.098	22.85	22.82	22.7301

## Sheet: Blood Flow
Blood flow
Control animals
	Time after start of experiment
Animal	2 weeks	3 weeks	4 weeks	6 weeks	8 weeks
C1	73	105	92	79	82
C2	162	139	187	160	165
C3	186	192	240	102	176
C4	123	97	103	94	98
C5	170	132	128	122	174
C6	202	196	212	119	232
Average	152.667	143.5	160.333	112.667	154.5
SD	47.2426	42.2031	61.2035	28.1543	55.5113
Diabetic animals
	Time after induction of diabetes
Animals	2 weeks
D1	152
D2	129
D3	114
D4	149
D5	157
D6	120
D7	168
Average	141.286
SD	20.3446
Diabetic animals
	Time after induction of diabetes
Animals	3 weeks
D1	162
D2	140
D3	142
D4	177
D5	167
D6	131
D7	172
Average	155.857
SD	17.9391
Diabetic animals
	Time after induction of diabetes
Animals	4 weeks
D1	47
D2	42
D3	60
D4	64
D5	53
D6	49
D7	75
Average	55.7143
SD	11.3683
Diabetic animals
	Time after induction of diabetes
Animals	6 weeks
D8	54
D9	34
D10	82
D11	72
D12	22
D13	42
D14	30
Average	48
SD	22.3607
Diabetic animals
	Time after induction of diabetes
Animals	8 weeks
D15	44
D16	54
D17	39
D18	42
D19	55
D20	49
D21	52
Average	47.8571
SD	6.25643

## Sheet: CD31
Percentage CD31 cells in the skin
0,4566um/Pixel
Set color thresholds for R3-7: Red 109-208, Green 75-183, Blue 44-161
Set color thresholds for R22-27: Red 98-159, Green 75-136, Blue 46-111
Control animals
Animal	percentage CD31+ cells
C1	9.08
C2	5.31
C3	6.23
C4	5.12
C5	6.89
C6	7.31
Average %	6.65667
SD	1.46361
Diabetes animals
4 weeks diabetes
Animals	percentage CD31+ cells
D1	7.05
D2	13.54
D3	16.51
D4	9.92
D5	18.2
D6	8.84
D7	15.86
Average	12.8457
SD	4.279
6 weeks diabetes
Animals	percentage CD31+ cells
D8	9.66
D9	5.49
D10	12.45
D11	14.46
D12	10.24
D13	8.43
D14	5.41
Average	9.44857
SD	3.36184
8 weeks diabetes
Animals	percentage CD31+ cells
D15	9.09
D16	8.49
D17	10.49
D18	9.96
D19	8.07
D20	10.42
D21	8.42
Average	9.27714
SD	1.00747

## Sheet: Oxygenation
Skin oxygenation
4 weeks control animals			6 weeks control animals			6 weeks control animals
Animal	Percentage oxygenation		Animal	Percentage oxygenation		Animal	Percentage oxygenation
C1	55.3		C1	32.8		C1	50.1
C2	60.9		C2	48.2		C2	31.3
C3	28.4		C3	36.1		C3	39.2
C4	36.3		C4	66.4		C4	49.2
C5	35.1		C5	38		C5	22.1
C6	14.3		C6	25.2		C6	32.2
Average %	38.3833		Average %	41.1167		Average %	37.35
SD	17.2509		SD	14.4693		SD	10.9736
4 weeks diabetes			6 weeks diabetes			8 weeks diabetes
Animals	Percentage oxygenation		Animals	Percentage oxygenation		Animals	Percentage oxygenation
D1	62.1		D8	18.2		D15	19.3
D2	36.4		D9	19.4		D16	30.2
D3	30.8		D10	22.5		D17	15.9
D4	59.2		D11	15.3		D18	34.4
D5	35		D12	18.6		D19	10.7
D6	55.2		D13	30		D20	17.4
D7	57.8		D14	13.4		D21	10.2
Average	48.0714		Average	19.6286		Average	19.7286
SD	13.3635		SD	5.42363		SD	9.28686

## Sheet: Hotplate
Hot plate
Control animals
Time (sec) until hind paw withdrawal/lick in control animals n=6 (4, 6, 8 and weeks survival after start of the experiment)
Animals	4wks	6 wks	8 wks
C1	27	36	47
C2	43	39	39
C3	46	34	37
C4	31	42	36
C5	41	35	36
C6	50	34	49
Mean	39.6667	36.6667	40.6667
Diabetic animals
Time (sec) until hind paw withdrawal/lick in diabetic animals n=6 (4 weeks after induction of diabetes)
D1	24
D2	33
D3	36
D4	35
D5	24
D6	30
D7	27
Mean	29.8571
Time (sec) until hind paw withdrawal/lick in diabetic animals n=6 (6 weeks after induction of diabetes)
D8	28
D9	41
D10	28
D11	16
D12	16
D13	17
D14	24
Mean	24.2857
Time (sec) until hind paw withdrawal/ lick in diabetic animals n=6 (8 weeks after induction of diabetes)
D15	28
D16	34
D17	20
D18	36
D19	25
D20	31
D21	28
Mean	28.8571

## Sheet: Coldplate
Cold plate
Control animals
Time (sec) until hind paw withdrawal/lick in control animals n=6 (4, 6, 8 and weeks survival after start of the experiment)
Animals	4wks	6 wks	8 wks
C1	101	90	155
C2	155	110	97
C3	107	155	116
C4	98	155	102
C5	155	155	155
C6	122	106	155
Mean	123	128.5	130
Diabetic animals
Time (sec) until hind paw withdrawal/lick in diabetic animals n=6 (4 weeks after induction of diabetes)
D1	90
D2	115
D3	155
D4	143
D5	155
D6	155
D7	130
Mean	134.714
Time (sec) until hind paw withdrawal/lick in diabetic animals n=6 (6 weeks after induction of diabetes)
D8	155
D9	155
D10	155
D11	80
D12	90
D13	110
D14	108
Mean	121.857
Time (sec) until hind paw withdrawal/ lick in diabetic animals n=6 (8 weeks after induction of diabetes)
D15	155
D16	155
D17	155
D18	59
D19	155
D20	36
D21	124
Mean	119.857

## Sheet: von Frey
von Frey
Control 4wk			Control 6wk			Control 8wk
Animals	Withdrawal threshold (gram)		Animals	Withdrawal threshold (gram)		Animals	Withdrawal threshold (gram)
C1	4		C1	6		C1	6
C2	8		C2	8		C2	8
C3	8		C3	8		C3	8
C4	6		C4	6		C4	6
C5	8		C5	8		C5	8
C6	4		C6	10		C6	6
Average	6.33333		Average	7.66667		Average	7
4 weeks diabetes
Animals	Withdrawal threshold (gram)
D1	8
D2	6
D3	6
D4	8
D5	10
D6	6
D7	26
Average	10
6 weeks diabetes
Animals	Withdrawal threshold (gram)
D8	60
D9	60
D10	26
D11	60
D12	26
D13	60
D14	100
Average	56
8 weeks diabetes
Animals	Withdrawal threshold (gram)
D15	26
D16	26
D17	60
D18	100
D19	60
D20	100
D21	60
Average	61.7143

## Sheet: PGP9.5
PGP9.5
Control				Diabetes 4 weeks				Diabetes 6 weeks				Diabetes 8 weeks
Animal	C1			Animal	D1			Animal	D8			Animal	D15
	Slides	# epidermal nerve endings			Slides	# epidermal nerve endings			Slides	# epidermal nerve endings			Slides	# epidermal nerve endings
Distal	1	20		Distal	1	11		Distal	1	19		Distal	1	10
	2	18			2	9			2	12			2	12
	3	24			3	12			3	9			3	19
	4	19			4	22			4	18			4	9
Proximal	5	28		Proximal	5	12		Proximal	5	8		Proximal	5	18
	6	11			6	10			6	14			6	10
	7	13			7	14			7	17			7	22
	8	13			8	8			8	23			8	11
	Sum	81			Sum	54			Sum	58			Sum	50
		65				44				62				61
Average	distal	20.25		Average	distal	13.5		Average	distal	14.5		Average	distal	12.5
	proximal	16.25			proximal	11			proximal	15.5			proximal	15.25
	total	18.25			total	12.25			total	15			total	13.875
	Som total	146			Som total	98			Som total	120			Som total	111
	per mm2	1073.53			per mm2	720.588			per mm2	882.353			per mm2	816.176
Animal	C2
	Slides	# epidermal nerve endings		Animal	D2			Animal	D9			Animal	D16
Distal	1	17			Slides	# epidermal nerve endings			Slides	# epidermal nerve endings			Slides	# epidermal nerve endings
	2	19		Distal	1	19		Distal	1	10		Distal	1	20
	3	15			2	17			2	12			2	12
	4	18			3	15			3	8			3	16
Proximal	5	32			4	12			4	13			4	12
	6	20		Proximal	5	10		Proximal	5	9		Proximal	5	19
	7	16			6	14			6	12			6	22
	8	21			7	12			7	15			7	13
	Sum	69			8	18			8	12			8	13
		89			Sum	63			Sum	43			Sum	60
Average	distal	17.25				54				48				67
	proximal	22.25		Average	distal	15.75		Average	distal	10.75		Average	distal	15
	total	19.75			proximal	13.5			proximal	12			proximal	16.75
	Som total	158			total	14.625			total	11.375			total	15.875
	per mm2	1161.76			Som total	117			Som total	91			Som total	127
					per mm2	860.294			per mm2	669.118			per mm2	933.824
Animal	C3
	Slides	# epidermal nerve endings		Animal	D3			Animal	D10			Animal	D17
Distal	1	25			Slides	# epidermal nerve endings			Slides	# epidermal nerve endings			Slides	# epidermal nerve endings
	2	25		Distal	1	26		Distal	1	9		Distal	1	18
	3	21			2	16			2	13			2	10
	4	24			3	19			3	10			3	15
Proximal	5	28			4	11			4	13			4	9
	6	19		Proximal	5	14		Proximal	5	9		Proximal	5	15
	7	27			6	21			6	11			6	18
	8	24			7	15			7	10			7	8
	Sum	95			8	13			8	7			8	18
		98			Sum	72			Sum	45			Sum	52
Average	distal	23.75				63				37				59
	proximal	24.5		Average	distal	18		Average	distal	11.25		Average	distal	13
	total	24.125			proximal	15.75			proximal	9.25			proximal	14.75
	Som total	193			total	16.875			total	10.25			total	13.875
	per mm2	1419.12			Som total	135			Som total	82			Som total	111
					per mm2	992.647			per mm2	602.941			per mm2	816.176
Animal	C4
	Slides	# epidermal nerve endings		Animal	D4			Animal	D11			Animal	D18
Distal	1	20			Slides	# epidermal nerve endings			Slides	# epidermal nerve endings			Slides	# epidermal nerve endings
	2	23		Distal	1	17		Distal	1	16		Distal	1	12
	3	24			2	20			2	9			2	11
	4	11			3	15			3	10			3	10
Proximal	5	21			4	13			4	13			4	8
	6	13		Proximal	5	11		Proximal	5	15		Proximal	5	13
	7	19			6	16			6	13			6	7
	8	22			7	19			7	17			7	9
	Sum	78			8	18			8	18			8	12
		75			Sum	65			Sum	48			Sum	41
Average	distal	19.5				64				63				41
	proximal	18.75		Average	distal	16.25		Average	distal	12		Average	distal	10.25
	total	19.125			proximal	16			proximal	15.75			proximal	10.25
	Som total	153			total	16.125			total	13.875			total	10.25
	per mm2	1125			Som total	129			Som total	111			Som total	82
					per mm2	948.529			per mm2	816.176			per mm2	602.941
Animal	C5			Animal	D5
	Slides	# epidermal nerve endings			Slides	# epidermal nerve endings		Animal	D12			Animal	D19
Distal	1	15		Distal	1	11			Slides	# epidermal nerve endings			Slides	# epidermal nerve endings
	2	10			2	21		Distal	1	17		Distal	1	19
	3	9			3	10			2	8			2	18
	4	9			4	12			3	14			3	14
Proximal	5	14		Proximal	5	15			4	10			4	20
	6	21			6	12		Proximal	5	14		Proximal	5	15
	7	15			7	8			6	9			6	12
	8	8			8	19			7	12			7	10
	Sum	43			Sum	54			8	16			8	14
		58				54			Sum	49			Sum	71
Average	distal	10.75		Average	distal	13.5				51				51
	proximal	14.5			proximal	13.5		Average	distal	12.25		Average	distal	17.75
	total	12.625			total	13.5			proximal	12.75			proximal	12.75
	Som total	101			Som total	108			total	12.5			total	15.25
	per mm2	742.647			per mm2	794.118			Som total	100			Som total	122
									per mm2	735.294			per mm2	897.059
Animal	C6			Animal	D6
	Slides	# epidermal nerve endings			Slides	# epidermal nerve endings		Animal	D13			Animal	D20
Distal	1	23		Distal	1	24			Slides	# epidermal nerve endings			Slides	# epidermal nerve endings
	2	21			2	13		Distal	1	13		Distal	1	11
	3	14			3	8			2	10			2	8
	4	20			4	6			3	8			3	10
Proximal	5	16		Proximal	5	9			4	15			4	21
	6	22			6	6		Proximal	5	9		Proximal	5	11
	7	21			7	5			6	10			6	17
	8	12			8	6			7	14			7	12
	Sum	78			Sum	51			8	9			8	10
		71				26			Sum	46			Sum	50
Average	distal	19.5		Average	distal	12.75				42				50
	proximal	17.75			proximal	6.5		Average	distal	11.5		Average	distal	12.5
	total	18.625			total	9.625			proximal	10.5			proximal	12.5
	Som total	149			Som total	77			total	11			total	12.5
	per mm2	1095.59			per mm2	566.176			Som total	88			Som total	100
									per mm2	647.059			per mm2	735.294
														1.12081
				Animal	D7			Animal	D14			Animal	D21
					Slides	# epidermal nerve endings			Slides	# epidermal nerve endings			Slides	# epidermal nerve endings
				Distal	1	25		Distal	1	18		Distal	1	19
					2	13			2	10			2	10
					3	8			3	18			3	13
					4	18			4	15			4	25
				Proximal	5	13		Proximal	5	17		Proximal	5	13
					6	20			6	10			6	15
					7	15			7	14			7	19
					8	19			8	9			8	16
					Sum	64			Sum	61			Sum	67
						67				50				63
				Average	distal	16		Average	distal	15.25		Average	distal	16.75
					proximal	16.75			proximal	12.5			proximal	15.75
					total	16.375			total	13.875			total	16.25
					Som total	131			Som total	111			Som total	130
					per mm2	963.235			per mm2	816.176			per mm2	955.882
Animal	D8
	Slides	# epidermal nerve endings
	1	19
	2	12
	3	9
Average	4	18
	5	8
	6	24
	7	17
	8	33
	Sum	58
		82
	distal	14.5
	proximal	20.5
	total	17.5
	Som total	140
Proximal	per mm2	1022.2
	D9
Distal	Slides	# epidermal nerve endings
	1	11
	2	18
	3	28
	4	13
	5	26
	6	17
	7	24
Average	8	12
	Sum	70
		79
	distal	17.5
	proximal	19.75
	total	18.625
	Som total	149
	per mm2	1087.91
Proximal
	D10
	Slides	# epidermal nerve endings
	1	24
Distal	2	23
	3	20
	4	40
	5	9
	6	23
	7	20
	8	18
	Sum	107
Average		70
	distal	26.75
	proximal	17.5
	total	22.125
	Som total	177
	per mm2	1292.35
	D11
Proximal	Slides	# epidermal nerve endings
	1	46
	2	20
	3	17
Distal	4	13
	5	18
	6	21
	7	17
	8	30
	Sum	96
		86
	distal	24
Average	proximal	21.5
	total	22.75
	Som total	182
	per mm2	1328.86
	D12
	Slides	# epidermal nerve endings
	1	46
Proximal	2	24
	3	19
	4	18
	5	15
Distal	6	12
	7	21
	8	16
	Sum	107
		64
	distal	26.75
	proximal	16
	total	21.375
Average	Som total	171
	per mm2	1248.54
	D13
	Slides	# epidermal nerve endings
	1	27
	2	20
	3	18
Proximal	4	14
	5	22
	6	44
	7	14
Distal	8	30
	Sum	79
		110
	distal	19.75
	proximal	27.5
	total	23.625
	Som total	189
	per mm2	1379.96
Average		1.48819
	D15
	Slides	# epidermal nerve endings
	1	16
	2	16
	3	37
	4	28
	5	35
	6	47
	7	35
Proximal	8	43
	Sum	97
		160
	distal	24.25
Distal	proximal	40
	total	32.125
	Som total	257
	per mm2	1876.46
		1.38919
	D16
	Slides	# epidermal nerve endings
Average	1	51
	2	30
	3	41
	4	16
	5	21
	6	67
	7	35
	8	60
	Sum	138
Proximal		183
	distal	34.5
	proximal	45.75
	total	40.125
Distal	Som total	321
	per mm2	2343.75
		1.58911
	D17
	Slides	# epidermal nerve endings
	1	33
	2	32
Average	3	18
	4	18
	5	29
	6	16
	7	17
	8	17
	Sum	101
		79
	distal	25.25
Proximal	proximal	19.75
	total	22.5
	Som total	180
	per mm2	1314.25
Distal		1.39535
		FOOTPAD Medial
		Epid
	1	52
	2	41
	3	20
	4	20
Average	5	44
	6	38
	7	18
	8	23
	Sum	133
		123
	distal	33.25
	proximal	30.75
	total	32
Proximal	Som total	256
	per mm2	1869.16
		2.048
Distal		FOOTPAD Medial
		Epid
	1	16
	2	26
	3	27
	4	24
	5	21
	6	23
Average	7	30
	8	19
	Sum	93
		93
	distal	23.25
	proximal	23.25
	total	23.25
	Som total	186
	per mm2	1358.06
Proximal		1.03911
		FOOTPAD Medial
		Epid
Distal	1	9
	2	12
	3	9
	4	12
	5	19
	6	19
	7	13
	8	13
Average	Sum	42
		64
	distal	10.5
	proximal	16
	total	13.25
	Som total	106
	per mm2	773.949
		0.890756
Proximal		FOOTPAD Medial
		Epid
	1	22
	2	11
Distal	3	27
	4	22
	5	25
	6	18
	7	13
	8	18
	Sum	82
		74
Average	distal	20.5
	proximal	18.5
	total	19.5
	Som total	156
	per mm2	1139.02
		0.987342
		FOOTPAD Medial
		Epid
Proximal	1	12
	2	15
	3	32
	4	8
Distal	5	13
	6	17
	7	24
	8	23
	Sum	67
		77
	distal	16.75
	proximal	19.25
Average	total	18
	Som total	144
	per mm2	1051.4
		1.07463
		FOOTPAD Medial
		Epid
	1	19
	2	22
Proximal	3	14
	4	31
	5	15
	6	12
Distal	7	10
	8	14
	Sum	86
		51
	distal	21.5
	proximal	12.75
	total	17.125
	Som total	137
Average	per mm2	1000.29
		1.20175
		FOOTPAD Medial
		Epid
	1	11
	2	20
	3	31
	4	21
Proximal	5	21
	6	27
	7	20
	8	16
Distal	Sum	83
		84
	Correction	19.92
		20.16
	distal	20.75
	proximal	21
	total	20.875
	Som total	167
Average	per mm2	1219.33
		1.12081
		FOOTPAD Medial
		Epid
	1	22
	2	14
	3	13
Proximal	4	25
	5	24
	6	25
	7	17
Distal	8	16
	Sum	74
		82
	Correction	17.76
		19.68
	distal	18.5
	proximal	20.5
	total	19.5
Average	Som total	156
	per mm2	1139.02
		1.11429
Proximal
Distal
Average
Proximal
Distal
Average
Average

[truncated: 2 more sheets: Epidermal thickness, EMG]
